# Supplementary material for: Enhancing the Yield of Bioactive Compounds from Sclerocarya birrea Bark by Green Extraction Approaches
Source: Molecules. 2019 Mar 9;24(5):966. doi: 10.3390/molecules24050966 (PMC6429519; doi:10.3390/molecules24050966)
Supplement: Supplementary file 1 [file molecules-24-00966-s001.zip]

Archive with 2 entries (2 files):
- Supplementary file Table S1.xlsx
- Supplementary Material-molecules.docx
