# Supplementary material for: Enhancing the Yield of Bioactive Compounds from Sclerocarya birrea Bark by Green Extraction Approaches
Source: Molecules. 2019 Mar 9;24(5):966. doi: 10.3390/molecules24050966 (PMC6429519; doi:10.3390/molecules24050966)
Supplement: Supplementary file 1 [file molecules-24-00966-s001.zip › Supplementary file Table S1.xlsx]

## Sheet: Table S1
	Table S1. Statistical data (ANOVA) of all compounds in each extraction methodologies.
	Peak			1	2	3	4	5	6	7	8	9	10	11	12	13	14	15	16	17	18	19	20	21	22	23	24	25	26	27	28	29	30	31	32	33	34	35	36	37	38	39	40	41	42	43	44	45	46
	m/z			191	341	503	331	331	609	169	411	761	305	761	745	153	577	593	745	913	745	457	745	745	305	289	897	729	729	137	483	457	881	881	453	439	289	457	449	881	745	495	439	743	897	551	441	441	603
DIFFERENT EXTRACTION CONDITIONS	SLE	A	B	1	1	1	1	1	1	0	1	*	1	0	1	nd	1	1	0	1	1	nd	1	nd	1	0	1	*	0	nd	1	0	1	0	1	nd	1	*	1	1	1	1	nd	1	1	1	nd	1	1
			C	1	1	*	1	*	*	1	1	*	*	1	1	nd	1	*	1	1	1	nd	1	nd	1	0	1	*	1	nd	1	1	0	0	1	nd	1	*	1	1	0	1	nd	1	1	1	nd	0	0
			D	1	*	*	*	*	*	1	*	*	*	*	*	nd	*	*	*	1	1	nd	1	nd	*	1	1	*	1	nd	*	0	1	1	*	nd	1	*	1	*	1	*	nd	*	*	*	nd	1	*
			E	1	*	*	*	*	*	1	*	*	*	1	*	nd	*	*	*	1	1	nd	1	nd	*	1	1	*	1	nd	*	1	1	1	*	nd	*	*	*	*	*	*	nd	*	*	*	nd	0	1
		B	A	1	1	1	1	1	1	0	1	*	1	0	1	nd	1	1	0	1	1	nd	1	nd	1	0	1	*	0	nd	1	0	1	0	1	nd	1	*	1	1	1	1	nd	1	1	1	nd	1	1
			C	0	1	*	0	*	*	1	1	*	*	1	1	nd	1	*	1	1	1	nd	1	nd	1	0	1	1	1	nd	1	1	1	0	0	nd	1	*	0	1	1	0	nd	0	1	1	nd	1	1
			D	1	*	*	*	*	*	1	*	*	*	*	*	nd	*	*	*	0	1	nd	1	nd	*	1	1	*	1	nd	*	0	1	1	*	nd	1	*	1	*	1	*	nd	*	*	*	nd	1	*
			E	1	*	*	*	*	*	1	*	*	*	1	*	nd	*	*	*	1	1	nd	1	nd	*	1	1	*	1	nd	*	1	0	1	*	nd	*	*	*	*	*	*	nd	*	*	*	nd	1	0
		C	A	1	1	*	1	*	*	1	1	*	*	1	1	nd	1	*	1	1	1	nd	1	nd	1	0	1	*	1	nd	1	1	0	0	1	nd	1	*	1	1	0	1	nd	1	1	1	nd	0	0
			B	0	1	*	0	*	*	1	1	*	*	1	1	nd	1	*	1	1	1	nd	1	nd	1	0	1	1	1	nd	1	1	1	0	0	nd	1	*	0	1	1	0	nd	0	1	1	nd	1	1
			D	1	*	*	*	*	*	1	*	1	*	*	*	nd	*	*	*	1	1	nd	1	nd	*	1	1	*	1	nd	*	1	1	1	*	nd	1	1	1	*	1	*	nd	*	*	*	nd	0	*
			E	1	*	*	*	*	*	1	*	*	*	1	*	nd	*	*	*	1	1	nd	1	nd	*	1	1	*	1	nd	*	1	1	1	*	nd	*	*	*	*	*	*	nd	*	*	*	nd	1	1
		D	A	1	*	*	*	*	*	1	*	*	*	*	*	nd	*	*	*	1	1	nd	1	nd	*	1	1	*	1	nd	*	0	1	1	*	nd	1	*	1	*	1	*	nd	*	*	*	nd	1	*
			B	1	*	*	*	*	*	1	*	*	*	*	*	nd	*	*	*	0	1	nd	1	nd	*	1	1	*	1	nd	*	0	1	1	*	nd	1	*	1	*	1	*	nd	*	*	*	nd	1	*
			C	1	*	*	*	*	*	1	*	1	*	*	*	nd	*	*	*	1	1	nd	1	nd	*	1	1	*	1	nd	*	1	1	1	*	nd	1	1	1	*	1	*	nd	*	*	*	nd	0	*
			E	1	*	*	*	*	*	1	*	*	*	*	*	nd	*	*	*	1	0	nd	1	nd	*	1	1	*	0	nd	*	1	0	0	*	nd	*	*	*	*	*	*	nd	*	*	*	nd	1	*
		E	A	1	*	*	*	*	*	1	*	*	*	1	*	nd	*	*	*	1	1	nd	1	nd	*	1	1	*	1	nd	*	1	1	1	*	nd	*	*	*	*	*	*	nd	*	*	*	nd	0	1
			B	1	*	*	*	*	*	1	*	*	*	1	*	nd	*	*	*	1	1	nd	1	nd	*	1	1	*	1	nd	*	1	0	1	*	nd	*	*	*	*	*	*	nd	*	*	*	nd	1	0
			C	1	*	*	*	*	*	1	*	*	*	1	*	nd	*	*	*	1	1	nd	1	nd	*	1	1	*	1	nd	*	1	1	1	*	nd	*	*	*	*	*	*	nd	*	*	*	nd	1	1
			D	1	*	*	*	*	*	1	*	*	*	*	*	nd	*	*	*	1	0	nd	1	nd	*	1	1	*	0	nd	*	1	0	0	*	nd	*	*	*	*	*	*	nd	*	*	*	nd	1	*
	SFE	A	B	1	nd	nd	nd	nd	nd	0	nd	nd	nd	nd	nd	*	nd	nd	nd	nd	*	nd	nd	nd	nd	1	nd	nd	*	nd	nd	1	*	*	nd	nd	1	nd	nd	*	nd	nd	nd	nd	nd	nd	nd	*	nd
			C	0	nd	nd	nd	nd	nd	1	nd	nd	nd	nd	nd	0	nd	nd	nd	nd	*	nd	nd	nd	nd	1	nd	nd	*	nd	nd	1	*	*	nd	nd	1	nd	nd	*	nd	nd	nd	nd	nd	nd	nd	*	nd
		B	A	1	nd	nd	nd	nd	nd	0	nd	nd	nd	nd	nd	*	nd	nd	nd	nd	*	nd	nd	nd	nd	1	nd	nd	*	nd	nd	1	*	*	nd	nd	1	nd	nd	*	nd	nd	nd	nd	nd	nd	nd	*	nd
			C	1	nd	nd	nd	nd	nd	1	nd	nd	nd	nd	nd	*	nd	nd	nd	nd	1	nd	nd	nd	nd	1	nd	nd	1	nd	nd	1	1	0	nd	nd	1	nd	nd	1	nd	nd	nd	nd	nd	nd	nd	1	nd
		C	A	0	nd	nd	nd	nd	nd	1	nd	nd	nd	nd	nd	0	nd	nd	nd	nd	*	nd	nd	nd	nd	1	nd	nd	*	nd	nd	1	*	*	nd	nd	1	nd	nd	*	nd	nd	nd	nd	nd	nd	nd	*	nd
			B	1	nd	nd	nd	nd	nd	1	nd	nd	nd	nd	nd	*	nd	nd	nd	nd	1	nd	nd	nd	nd	1	nd	nd	1	nd	nd	1	1	0	nd	nd	1	nd	nd	1	nd	nd	nd	nd	nd	nd	nd	1	nd
	PLE	A	B	1	1	1	1	1	nd	0	1	nd	1	0	nd	*	1	nd	nd	1	1	*	1	0	nd	1	0	1	1	*	nd	1	1	0	1	*	1	0	1	0	1	nd	*	nd	0	0	*	0	0
			C	0	*	0	1	*	nd	0	*	nd	0	1	nd	*	1	nd	nd	1	1	*	1	0	nd	1	*	*	1	*	nd	1	1	1	1	*	1	*	1	1	1	nd	*	nd	1	1	*	1	1
			D	1	1	1	1	*	nd	0	*	nd	1	1	nd	*	0	nd	nd	1	1	*	1	0	nd	1	1	1	1	*	nd	0	1	1	1	*	0	*	1	0	1	nd	*	nd	*	0	*	1	1
			E	0	1	1	1	*	nd	1	*	nd	1	1	nd	*	1	nd	nd	1	1	*	1	1	nd	1	1	1	1	*	nd	0	1	0	1	*	1	1	*	1	1	nd	*	nd	*	1	*	1	1
			F	1	1	1	1	*	nd	1	*	nd	1	1	nd	*	1	nd	nd	1	1	*	1	1	nd	1	1	1	1	*	nd	1	1	0	1	*	1	1	*	0	*	nd	*	nd	*	1	*	1	1
			G	1	1	1	1	0	nd	1	*	nd	1	1	nd	*	*	nd	nd	1	1	*	1	1	nd	1	1	1	1	*	nd	1	1	0	1	*	1	1	*	0	1	nd	*	nd	*	1	*	1	1
			H	1	1	1	1	*	nd	1	*	nd	0	1	nd	*	*	nd	nd	1	*	*	*	*	nd	0	1	0	1	*	nd	1	*	1	*	*	1	1	*	*	*	nd	*	nd	*	*	*	1	*
			I	1	1	*	1	0	nd	1	1	nd	0	1	nd	*	*	nd	nd	1	1	*	1	*	nd	1	1	1	1	*	nd	1	1	1	*	*	1	1	*	0	*	nd	*	nd	*	*	*	1	*
		B	A	1	1	1	1	1	nd	0	1	nd	1	0	nd	*	1	nd	nd	1	1	*	1	0	nd	1	0	1	1	*	nd	1	1	0	1	*	1	0	1	0	1	nd	*	nd	0	0	*	0	0
			C	1	*	1	1	*	nd	0	*	nd	1	1	nd	*	1	nd	nd	1	1	*	1	0	nd	1	*	*	1	*	nd	1	1	0	0	*	0	*	0	0	1	nd	*	nd	1	0	*	1	1
			D	1	1	1	1	*	nd	0	*	nd	0	1	nd	*	1	nd	nd	1	1	*	1	0	nd	1	1	0	0	*	nd	1	1	0	1	*	1	*	0	0	1	nd	*	nd	*	0	*	1	1
			E	0	1	1	1	*	nd	1	*	nd	0	1	nd	*	1	nd	nd	1	1	*	1	1	nd	1	1	1	1	*	nd	1	1	0	1	*	1	1	*	1	1	nd	*	nd	*	1	*	1	1
			F	0	1	1	1	*	nd	1	*	nd	0	1	nd	*	1	nd	nd	1	1	*	1	1	nd	1	1	1	1	*	nd	1	1	0	1	*	1	1	*	0	*	nd	*	nd	*	1	*	1	1
			G	0	1	1	1	0	nd	1	*	nd	1	1	nd	*	*	nd	nd	1	1	*	1	1	nd	0	1	1	1	*	nd	1	1	0	1	*	1	1	*	0	1	nd	*	nd	*	1	*	1	1
			H	0	1	1	1	*	nd	1	*	nd	1	1	nd	*	*	nd	nd	1	*	*	*	*	nd	1	1	1	1	*	nd	1	*	1	*	*	1	0	*	*	*	nd	*	nd	*	*	*	1	*
			I	1	1	*	1	1	nd	1	1	nd	1	1	nd	*	*	nd	nd	1	1	*	1	*	nd	1	1	1	1	*	nd	1	1	0	*	*	1	1	*	0	*	nd	*	nd	*	*	*	1	*
		C	A	0	*	0	1	*	nd	0	*	nd	0	1	nd	*	1	nd	nd	1	1	*	1	0	nd	1	*	*	1	*	nd	1	1	1	1	*	1	*	1	1	1	nd	*	nd	1	1	*	1	1
			B	1	*	1	1	*	nd	0	*	nd	1	1	nd	*	1	nd	nd	1	1	*	1	0	nd	1	*	*	1	*	nd	1	1	0	0	*	0	*	0	0	1	nd	*	nd	1	0	*	1	1
			D	1	*	1	0	*	nd	0	*	nd	1	0	nd	*	1	nd	nd	1	1	*	1	0	nd	1	*	*	1	*	nd	1	1	0	1	*	1	*	0	0	1	nd	*	nd	*	0	*	1	0
			E	0	*	0	1	*	nd	1	*	nd	1	1	nd	*	1	nd	nd	0	0	*	1	1	nd	0	*	*	1	*	nd	1	0	1	1	*	1	*	*	0	1	nd	*	nd	*	1	*	0	0
			F	1	*	1	1	*	nd	1	*	nd	1	1	nd	*	1	nd	nd	1	0	*	1	1	nd	1	*	*	1	*	nd	1	1	1	1	*	1	*	*	1	*	nd	*	nd	*	1	*	1	0
			G	1	*	1	1	*	nd	1	*	nd	1	1	nd	*	*	nd	nd	1	1	*	1	1	nd	1	*	*	1	*	nd	0	1	1	1	*	1	*	*	1	1	nd	*	nd	*	1	*	0	0
			H	1	*	1	1	*	nd	1	*	nd	1	1	nd	*	*	nd	nd	1	*	*	*	*	nd	1	*	*	1	*	nd	1	*	0	*	*	1	*	*	*	*	nd	*	nd	*	*	*	1	*
			I	1	*	*	1	*	nd	1	*	nd	0	1	nd	*	*	nd	nd	1	1	*	1	*	nd	1	*	*	1	*	nd	1	1	0	*	*	1	*	*	1	*	nd	*	nd	*	*	*	1	*
		D	A	1	1	1	1	*	nd	0	*	nd	1	1	nd	*	0	nd	nd	1	1	*	1	0	nd	1	1	1	1	*	nd	0	1	1	1	*	0	*	1	0	1	nd	*	nd	*	0	*	1	1
			B	1	1	1	1	*	nd	0	*	nd	0	1	nd	*	1	nd	nd	1	1	*	1	0	nd	1	1	0	0	*	nd	1	1	0	1	*	1	*	0	0	1	nd	*	nd	*	0	*	1	1
			C	1	*	1	0	*	nd	0	*	nd	1	0	nd	*	1	nd	nd	1	1	*	1	0	nd	1	*	*	1	*	nd	1	1	0	1	*	1	*	0	0	1	nd	*	nd	*	0	*	1	0
			E	1	1	0	0	*	nd	0	*	nd	0	1	nd	*	1	nd	nd	0	1	*	1	1	nd	1	0	1	1	*	nd	0	1	0	0	*	1	*	*	1	1	nd	*	nd	*	1	*	1	0
			F	1	1	1	1	*	nd	1	*	nd	0	1	nd	*	1	nd	nd	1	1	*	1	1	nd	1	1	1	1	*	nd	1	1	1	0	*	1	*	*	0	*	nd	*	nd	*	1	*	1	0
			G	1	1	1	1	*	nd	1	*	nd	1	1	nd	*	*	nd	nd	1	1	*	1	1	nd	1	1	1	1	*	nd	1	1	1	0	*	1	*	*	0	1	nd	*	nd	*	*	*	1	*
			H	1	1	1	1	*	nd	1	*	nd	1	1	nd	*	*	nd	nd	1	*	*	*	*	nd	1	1	1	1	*	nd	1	*	0	*	*	1	*	*	*	*	nd	*	nd	*	*	*	1	*
			I	1	1	*	1	*	nd	1	*	nd	1	1	nd	*	*	nd	nd	1	1	*	1	*	nd	1	1	1	1	*	nd	1	1	0	*	*	1	*	*	0	*	nd	*	nd	*	1	*	1	1
		E	A	0	1	1	1	*	nd	1	*	nd	1	1	nd	*	1	nd	nd	1	1	*	1	1	nd	1	1	1	1	*	nd	0	1	0	1	*	1	1	*	1	1	nd	*	nd	*	1	*	1	1
			B	0	1	1	1	*	nd	1	*	nd	0	1	nd	*	1	nd	nd	1	1	*	1	1	nd	1	1	1	1	*	nd	1	1	0	1	*	1	1	*	1	1	nd	*	nd	*	1	*	1	1
			C	0	*	0	1	*	nd	1	*	nd	1	1	nd	*	1	nd	nd	0	0	*	1	1	nd	0	*	*	1	*	nd	1	0	1	1	*	1	*	*	0	1	nd	*	nd	*	1	*	0	0
			D	1	1	0	0	*	nd	0	*	nd	0	1	nd	*	1	nd	nd	0	1	*	1	1	nd	1	0	1	1	*	nd	0	1	0	0	*	1	*	*	1	1	nd	*	nd	*	1	*	1	0
			F	0	0	1	1	*	nd	1	*	nd	0	1	nd	*	0	nd	nd	1	0	1	1	0	nd	0	1	0	0	*	nd	1	1	0	0	*	0	1	*	1	*	nd	*	nd	*	1	*	1	0
			G	0	0	1	1	*	nd	1	*	nd	1	1	nd	*	*	nd	nd	1	1	1	0	1	nd	1	1	0	1	*	nd	1	1	0	0	*	0	1	*	1	1	nd	*	nd	*	1	*	0	0
			H	1	1	1	1	*	nd	0	*	nd	1	1	nd	*	*	nd	nd	1	*	*	*	*	nd	1	1	1	1	*	nd	1	*	1	*	*	1	1	*	*	*	nd	*	nd	*	*	*	1	*
			I	1	1	*	1	*	nd	1	*	nd	1	1	nd	*	*	nd	nd	1	1	*	1	*	nd	1	1	1	1	*	nd	1	1	1	*	*	1	1	*	1	*	nd	*	nd	*	*	*	1	*
		F	A	1	1	1	1	*	nd	1	*	nd	1	1	nd	*	1	nd	nd	1	1	*	1	1	nd	1	1	1	1	*	nd	1	1	0	1	*	1	1	*	0	*	nd	*	nd	*	1	*	1	1
			B	0	1	1	1	*	nd	1	*	nd	0	1	nd	*	1	nd	nd	1	1	*	1	1	nd	1	1	1	1	*	nd	1	1	0	1	*	1	1	*	0	*	nd	*	nd	*	1	*	1	1
			C	1	*	1	1	*	nd	1	*	nd	1	1	nd	*	1	nd	nd	1	0	*	1	1	nd	1	*	*	1	*	nd	1	1	1	1	*	1	*	*	1	*	nd	*	nd	*	1	*	1	0
			D	1	1	1	1	*	nd	1	*	nd	0	1	nd	*	1	nd	nd	1	1	*	1	1	nd	1	1	1	1	*	nd	1	1	1	0	*	1	*	*	0	*	nd	*	nd	*	1	*	1	0
			E	0	0	1	1	*	nd	1	*	nd	0	1	nd	*	0	nd	nd	1	0	1	1	0	nd	0	1	0	0	*	nd	1	1	0	0	*	0	1	*	1	*	nd	*	nd	*	1	*	1	0
			G	0	1	1	1	*	nd	1	*	nd	1	1	nd	*	*	nd	nd	0	0	1	0	1	nd	1	0	1	0	*	nd	1	1	0	1	*	0	1	*	0	*	nd	1	nd	*	1	*	1	0
			H	0	1	1	0	*	nd	1	*	nd	1	1	nd	*	*	nd	nd	1	*	*	*	*	nd	1	1	1	1	*	nd	1	*	1	*	*	1	1	*	*	*	nd	1	nd	*	*	*	1	*
			I	1	1	*	0	*	nd	1	*	nd	1	1	nd	*	*	nd	nd	1	1	*	1	*	nd	1	1	1	1	*	nd	0	1	1	*	*	1	1	*	0	*	nd	1	nd	*	*	*	0	*
		G	A	1	1	1	1	0	nd	1	*	nd	1	1	nd	*	*	nd	nd	1	1	*	1	1	nd	1	1	1	1	*	nd	1	1	0	1	*	1	1	*	0	1	nd	*	nd	*	1	*	1	1
			B	0	1	1	1	0	nd	1	*	nd	1	1	nd	*	*	nd	nd	1	1	*	1	1	nd	0	1	1	1	*	nd	1	1	0	1	*	1	1	*	0	1	nd	*	nd	*	1	*	1	1
			C	1	*	1	1	*	nd	1	*	nd	1	1	nd	*	*	nd	nd	1	1	*	1	1	nd	1	*	*	1	*	nd	0	1	1	1	*	1	*	*	1	1	nd	*	nd	*	1	*	0	0
			D	1	1	1	1	*	nd	1	*	nd	1	1	nd	*	*	nd	nd	1	1	*	1	1	nd	1	1	1	1	*	nd	1	1	1	0	*	1	*	*	0	1	nd	*	nd	*	1	*	1	0
			E	0	0	1	1	*	nd	1	*	nd	1	1	nd	*	*	nd	nd	1	1	1	0	1	nd	1	1	0	1	*	nd	1	1	0	0	*	0	1	*	1	*	nd	*	nd	*	1	*	0	0
			F	0	1	1	1	*	nd	1	*	nd	1	1	nd	*	*	nd	nd	0	0	1	0	1	nd	1	0	1	0	*	nd	1	1	0	1	*	0	1	*	0	1	nd	1	nd	*	1	*	1	0
			H	1	1	1	1	*	nd	1	*	nd	1	1	nd	1	*	nd	nd	1	*	*	*	*	nd	1	1	1	1	1	nd	0	*	1	*	1	1	1	*	*	*	nd	1	nd	*	*	1	0	*
			I	1	1	*	1	0	nd	0	*	nd	1	1	nd	1	*	nd	nd	1	1	*	1	*	nd	1	1	1	1	1	nd	1	1	1	*	1	1	1	*	0	*	nd	1	nd	*	*	1	1	*
		H	A	1	1	1	1	*	nd	1	*	nd	0	1	nd	*	*	nd	nd	1	*	*	*	*	nd	0	1	0	1	*	nd	1	*	1	*	*	1	1	*	*	*	nd	*	nd	*	*	*	1	*
			B	0	1	1	1	*	nd	1	*	nd	1	1	nd	*	*	nd	nd	1	*	*	*	*	nd	1	1	1	1	*	nd	1	*	1	*	*	1	0	*	*	*	nd	*	nd	*	*	*	1	*
			C	1	*	1	1	*	nd	1	*	nd	1	1	nd	*	*	nd	nd	1	*	*	*	*	nd	1	*	*	1	*	nd	1	*	0	*	*	1	*	*	*	*	nd	*	nd	*	*	*	1	*
			D	1	1	1	1	*	nd	1	*	nd	1	1	nd	*	*	nd	nd	1	*	*	*	*	nd	1	1	1	1	*	nd	1	*	0	*	*	1	*	*	*	*	nd	*	nd	*	*	*	1	*
			E	1	1	1	1	*	nd	0	*	nd	1	1	nd	*	*	nd	nd	1	*	*	*	*	nd	1	1	1	1	*	nd	1	*	1	*	*	1	1	*	*	*	nd	*	nd	*	*	*	1	*
			F	0	1	1	0	*	nd	1	*	nd	1	1	nd	*	*	nd	nd	1	*	*	*	*	nd	1	1	1	1	*	nd	1	*	1	*	*	1	1	*	*	*	nd	1	nd	*	*	*	1	*
			G	1	1	1	1	*	nd	1	*	nd	1	1	nd	1	*	nd	nd	1	*	*	*	*	nd	1	1	1	1	1	nd	0	*	1	*	1	1	1	*	*	*	nd	1	nd	*	*	1	0	*
			I	1	0	*	0	*	nd	1	*	nd	1	0	nd	1	*	nd	nd	0	*	*	*	*	nd	1	0	0	1	1	nd	1	*	0	*	1	0	1	*	*	*	nd	1	nd	*	*	1	1	*
		I	A	1	1	*	1	0	nd	1	1	nd	0	1	nd	*	*	nd	nd	1	1	*	1	*	nd	1	1	1	1	*	nd	1	1	1	*	*	1	1	*	0	*	nd	*	nd	*	*	*	1	*
			B	1	1	*	1	1	nd	1	1	nd	1	1	nd	*	*	nd	nd	1	1	*	1	*	nd	1	1	1	1	*	nd	1	1	0	*	*	1	1	*	0	*	nd	*	nd	*	*	*	1	*
			C	1	*	*	1	*	nd	1	*	nd	0	1	nd	*	*	nd	nd	1	1	*	1	*	nd	1	*	*	1	*	nd	1	1	0	*	*	1	*	*	1	*	nd	*	nd	*	*	*	1	*
			D	1	1	*	1	*	nd	1	*	nd	1	1	nd	*	*	nd	nd	1	1	*	1	*	nd	1	1	1	1	*	nd	1	1	0	*	*	1	*	*	0	*	nd	*	nd	*	*	*	1	*
			E	1	1	*	1	*	nd	1	*	nd	1	1	nd	*	*	nd	nd	1	1	*	1	*	nd	1	1	1	1	*	nd	1	1	1	*	*	1	1	*	1	*	nd	*	nd	*	*	*	1	*
			F	1	1	*	0	*	nd	1	*	nd	1	1	nd	*	*	nd	nd	1	1	*	1	*	nd	1	1	1	1	*	nd	0	1	1	*	*	1	1	*	0	*	nd	1	nd	*	*	*	0	*
			G	1	1	*	1	0	nd	0	*	nd	1	1	nd	1	*	nd	nd	1	1	*	1	*	nd	1	1	1	1	1	nd	1	1	1	*	1	1	1	*	0	*	nd	1	nd	*	*	1	1	*
			H	1	0	*	0	*	nd	1	*	nd	1	0	nd	1	*	nd	nd	0	*	*	*	*	nd	1	0	0	1	1	nd	1	*	0	*	1	0	1	*	*	*	nd	1	nd	*	*	1	1	*
		1 - There are significant differences, p ≤ 0,05
		0 - There are not significant differences
		nd - compound non detected in the tecnique or only in one condition
		* - compound non detected in some condition
[truncated: 25 more columns]
